# Supplementary material for: Over-Expression of VvWRKY1 in Grapevines Induces Expression of Jasmonic Acid Pathway-Related Genes and Confers Higher Tolerance to the Downy Mildew
Source: PLoS One. 2013 Jan 14;8(1):e54185. doi: 10.1371/journal.pone.0054185 (PMC3544825; doi:10.1371/journal.pone.0054185)
Supplement: Table S1 — Genes with a two-fold differential expression in 35S::VvWRKY1 plants. One hundred sixty probe sets showed more than two-fold differential expression between VvWRKY1 overexpression line and control plants. Grapevine genome identifier (G12X ID) and CRIBI identifier (CRIBI ID) are indicated. (XLSX) [file pone.0054185.s003.xlsx]

## Sheet: Feuil1
Chloé Marchive, Céline Léon, Christian Kappel, Pierre Coutos-Thévenot, Marie-France Corio-Costet, Serge Delrot and Virginie Lauvergeat
Table S1: Genes with a two-fold differential expression in 35S::VvWRKY1 plants. One hundred sixty probe sets showed more than two-fold differential expression between VvWRKY1 overexpression line and control plants. Grapevine genome identifier (G12X ID) and CRIBI identifier (CRIBI ID) are indicated.
Bin and BinName correspond to VvGI5 MapMan Bin and VvGI MApMan Bin Name, respectively.
Probe ID	Fold induction	P-Value	G12X or G8X ID	CRIBI ID	Probe Sequence	G12Xg	Bin	BinName
Vv_10000016	0.427737	0.00133315	GSVIVT01024081001	VIT_03s0038g01830	CTCTTCCTAAATTTCCTCCTGTCCACAAGTTTCCTCCAAAGTACTTCCACCACCCCAAGTTTGGATTTGG	chr3:1285339..1285408(70/70,0,GSVIVG01024081001 (130 bp distance,+/+))=UniRef100_O82066=weakly similar to Proline-rich protein n=1 Tax=Solanum tuberosum RepID=O82066_SOLTU partial (35%)	10.5.2	cell wall.cell wall proteins.proline rich proteins
Vv_10000133	0.370162	0.0005	GSVIVT01007988001	VIT_17s0000g06350	GGTATGATGCAGGGAAAGCGGAGTACTTCGCATCATCTTCTACCCTCTTTGTGATCGAGTTCATCTTGTT	chr17:6886901..6886832(70/70,0,GSVIVG01007988001 (-/-))=UniRef100_Q7M1K9=similar to Chlorophyll a/b-binding protein (cab-11) n=1 Tax=Solanum lycopersicum RepID=Q7M1K9_SOLLC complete	1.1.1.1	PS.lightreaction.photosystem II.LHC-II
Vv_10000166	0.449447	0.00138338	GSVIVT01017071001	VIT_09s0002g04320	GTTCTTGCTATTGGGAGGTGGTTCAGTACTTGCTTATGTCAGTGCCACAGCTTCAGATGACTACCTACCA	chr9:3957019..3956950(70/70,0,GSVIVG01017071001 (-/-))=UniRef100_P22179=weakly similar to Photosystem I reaction center subunit VI, chloroplastic n=1 Tax=Spinacia oleracea RepID=PSAH_SPIOL complete	1.1.2.2	PS.lightreaction.photosystem I.PSI polypeptide subunits
Vv_10000167	0.315047	0.00245	GSVIVT01021405001	VIT_10s0003g02890	GAAAGTGAGTGTGAAAAGAGGGAGTTGGCTTACATAGTCGGTTGCTTGTGATGTAAATCTGTCTAATTAA	chr10:5014619..5014550(70/70,0,GSVIVG01021405001 (-/-))=UniRef100_C1K5D0=weakly similar to Chloroplast chlorophyll A-B binding protein n=1 Tax=Gossypium hirsutum RepID=C1K5D0_GOSHI partial (77%)	35.3	disagreeing hits
Vv_10000172	0.468055	0.000752116	GSVIVT01019377001	VIT_15s0024g00040	ACTTGGGAGGGTCTGGCGACCCAGCCTACCCAGGAGGCCCACTGTTCAACCCTCTCGGGTTTGGTAAAGA	chr15:124932..125001(70/70,0,GSVIVG01019377001 (+/+))=UniRef100_A0FHB5=weakly similar to Type III chlorophyll a/b-binding protein n=1 Tax=Lycoris aurea RepID=A0FHB5_LYCAU partial (95%)	1.1.1.1	PS.lightreaction.photosystem II.LHC-II
Vv_10000181	0.497271	0.00122431	GSVIVT00016457001	VIT_11s0016g01220	GATTTGCCAACTGAACTGGTGGTGCAGACCACTTTCCTTGACGCAGCTGTGGTGAAGAAGCTTAAGGCTG	chr11:967588..967519(70/70,0,GSVIVG01015090001 (5157 bp distance,-/-))=UniRef100_Q949G5=homologue to Mob1-like protein n=1 Tax=Medicago sativa subsp. falcata RepID=Q949G5_MEDFA complete	35.3	disagreeing hits
Vv_10000253	2.57417	0.000284998	GSVIVT01015042001	VIT_11s0016g00710	GTAAATCAAGGTTTGCACATGTACCCCACCCATGTAGTCCACAAATCATCTAGGTGATTGGTCTTTTCTC	chr11:683928..683859(70/70,0,GSVIVG01015042001 (-/-))=UniRef100_C7SCY1=weakly similar to Jasmonate ZIM domain 1 n=1 Tax=Catharanthus roseus RepID=C7SCY1_CATRO partial (86%)	17.	hormone metabolism
Vv_10000285	0.387702	0.00068	GSVIVT01014842001	VIT_19s0015g01760	CGAGGCTGGCGACTCAAGGGCCAAGGAGTACGTAAGCCTCCTCAAATCCAACGACCCTGTTGGTTTCAAC	chr19:10466127..10466196(70/70,0,GSVIVG01014842001 (+/+))=UniRef100_Q646H3=similar to Chloroplast photosystem I reaction center V (Fragment) n=1 Tax=Camellia sinensis RepID=Q646H3_CAMSI partial (94%)	1.1.2.2	PS.lightreaction.photosystem I.PSI polypeptide subunits
Vv_10000301	0.49573	0.00123672	GSVIVT01011074001	VIT_07s0104g00590	TTCAACTCAGAAAAATGCGCGGAGAAAGAGCCAAAGCTTTTGAAAGAATCCATCCAGTCTTGAGGTGACC	chr7:1804476..1804542(67/67,0,GSVIVG01011074001 (+/+))=UniRef100_Q75KK9=weakly similar to Os05g0143300 protein n=1 Tax=Oryza sativa Japonica Group RepID=Q75KK9_ORYSJ partial (81%)	35.2	not assigned.unknown
Vv_10000679	0.492234	0.00227772	GSVIVT01007572001	VIT_17s0000g09910	AGGTGGAAGAATTCACGTTACTCCTCCATATGTCAACTACTATTACTCCATTCTATTGCTGGAGTGTTGT	chr17:11856927..11856858(68/70,0,GSVIVG01007572001 (-/-))=UniRef100_Q10I42=similar to Os03g0565200 protein n=2 Tax=Oryza sativa RepID=Q10I42_ORYSJ partial (75%)	35.1	not assigned.no ontology
Vv_10000951	2.82888	0.000188303	GSVIVT01016738001	VIT_09s0002g01080	CGTCATTTGGAAAAATGTTTGCAGACATGCATGCAGAGAGTCGAGTTGAGCAGCCATTTCCAATGTATGT	chr9:814099..814168(69/70,0,GSVIVG01016738001 (+/+))=UniRef100_A5CBD5=homologue to Lipoxygenase n=1 Tax=Vitis vinifera RepID=A5CBD5_VITVI partial (84%)	17.7.1.2	hormone metabolism.jasmonate.synthesis-degradation.lipoxygenase
Vv_10000953	0.444279	0.000595033	GSVIVT01017868001	VIT_05s0020g02480	TTGAAGATGGTATGAAGGGACTCAGAGAACAATCACCCGGGATTAATTTGTTAGGTGATGTGCAAGGAAT	chr5:4135174..4135105(70/70,0,GSVIVG01017868001 (-/-))=UniRef100_B9RST2=homologue to Glutamine synthetase n=1 Tax=Ricinus communis RepID=B9RST2_RICCO partial (97%)	35.3	disagreeing hits
Vv_10001021	0.415848	0.000492183	GSVIVT01026478001	VIT_04s0044g01410	CACTGTTCAATTTGGAACCTGCAAGTTCCCTGAGAACTTCACTGGCTGCCAGGATCTCGCCAAGAAAAAA	chr4:22946812..22946881(70/70,0,GSVIVG01026478001 (+/+))=UniRef100_D2K7Z2=weakly similar to Photosystem I reaction center subunit n=1 Tax=Nicotiana tabacum RepID=D2K7Z2_TOBAC complete	1.1.2.2	PS.lightreaction.photosystem I.PSI polypeptide subunits
Vv_10001052	0.469893	0.00470431	GSVIVT01002334001	VIT_00s0684g00030	TCCTTACATGCTCAGATTTGGATCTGGGATGGCAAAGAACCCTAAATTTCTGGTGGAAGTTTCATCACAT		33.99	development.unspecified
Vv_10001089	0.460603	0.000762846	GSVIVT01009624001	VIT_18s0001g11710	TTGAGTAGAAGGAATTTGAAGTGTATAGATTGCACACTGCTTTGCCCTCCCCTTTGAAATTGACTCGTCC	chr18:10014716..10014785(70/70,0,GSVIVG01009624001 (+/+))=UniRef100_Q9LRC4=weakly similar to Oxygen evolving enhancer protein 1 n=1 Tax=Bruguiera gymnorhiza RepID=Q9LRC4_9ROSI complete	1.1.1.2	PS.lightreaction.photosystem II.PSII polypeptide subunits
Vv_10001114	2.62324	0.000650525	no match found	VIT_18s0166g00250	CCTCCTCACCACTACTAGAACCGCTTTCAAACTACTCAGTTTGGAAAGCAGAACTGAGAAGAATCTCAAA		35.1.42	not assigned.no ontology.proline rich family
Vv_10001209	0.397459	0.00044	GSVIVT00032674001	VIT_04s0008g05640	AAGGCCAGTGTGCTTGGCATCAACGTGAAAGTGCCGGTTGCCATTAGTTTGCTTATTAGTGCGTGTGGGA	chr4:5125641..5125572(70/70,0,GSVIVG01035873001 (8585 bp distance,-/-))=UniRef100_Q9LSB9=weakly similar to Emb|CAA16573.1 n=1 Tax=Arabidopsis thaliana RepID=Q9LSB9_ARATH partial (89%)	26.21	misc.protease inhibitor/seed storage/lipid transfer protein (LTP) family protein
Vv_10001255	0.337152	0.00058	GSVIVT01012636001	VIT_10s0116g00530	GGGAACTACACAGAAGCTGAAACTATGCAACCAGAGCTGATTCTTGCTGCAGCAGAGACAGGGGAGATAG	chr10:241929..241998(69/70,0,GSVIVG01012636001 (+/+))=UniRef100_Q9SLR7=similar to Thiamin biosynthetic enzyme n=1 Tax=Glycine max RepID=Q9SLR7_SOYBN partial (85%)	35.1	not assigned.no ontology
Vv_10001257	0.447456	0.000581873	GSVIVT01028041001	VIT_07s0005g00730	ATGGAAGGAGTATTCGAGGACGGTTTATATGCAGTCTAACATTGGCAATTTGATTGACCCAGCTGGGTGG	chr7:3367812..3367881(70/70,0,GSVIVG01028041001 (+/+))=UniRef100_B9SAU4=weakly similar to Pectinesterase n=1 Tax=Ricinus communis RepID=B9SAU4_RICCO partial (90%)	10.8.1	cell wall.pectin*esterases.PME
Vv_10001529	0.497991	0.00107572	GSVIVT01009079001	VIT_18s0001g06370	CACAGCTGTTGGCTTTGGTCCTCGCCAGCTAGCTGTTATGTCTGCATTTTTGGGTCCAGATCAGTTGGCA		21.2.1	redox.ascorbate and glutathione.ascorbate
Vv_10001648	0.419994	0.000715773	GSVIVT01035279001	VIT_04s0079g00810	CCAGCAGAAGCTATGGAGGAGGCTTATCGGAGAAGATCGATGATACCCACAAATCATCCCCTCCAAAACG	chr4:11908909..11908840(70/70,0,GSVIVG01035279001 (-/-))=UniRef100_Q6H5Z0=weakly similar to Os02g0227100 protein n=1 Tax=Oryza sativa Japonica Group RepID=Q6H5Z0_ORYSJ partial (43%)	35.2	not assigned.unknown
Vv_10001774	0.459917	0.000676828	GSVIVT01032039001	VIT_13s0064g01430	CTTCTCCAGGCAGAGGAATCCCAGTTCATTGACAGTCCCCACAAAGTTTATGTGGGTAACCTTGCCAGGA	chr13:23286769..23286838(70/70,0,GSVIVG01032039001 (+/+))=UniRef100_P82277=weakly similar to 30S ribosomal protein 2, chloroplastic n=1 Tax=Spinacia oleracea RepID=RRP2_SPIOL partial (69%)	27.4	RNA.RNA binding
Vv_10002148	0.430238	0.00296636	GSVIVT00018728001	VIT_12s0028g02240	ACTCAGTGAGGTATTACAGTCTCTAAAATAGATGTGCATTTGTGTCCCTCCCATTGCCCAACCCCACTTT		35.1.5	not assigned.no ontology.pentatricopeptide (PPR) repeat-containing protein
Vv_10002324	2.67304	0.00023831	GSVIVT01000687001	VIT_19s0140g00120	CAACACAAGATTGGCTGATAATAGGCTTGTGTTCTTCCAGAAAGTGGCAGCCACATGATGGTTGCTCCTC	chr19:15499331..15499400(70/70,0,GSVIVG01000687001 (+/+))=UniRef100_B9GGW7=similar to Gibberellin 2-oxidase n=1 Tax=Populus trichocarpa RepID=B9GGW7_POPTR complete	17.5.1	hormone metabolism.ethylene.synthesis-degradation
Vv_10002414	2.01807	0.0081785	GSVIVT00025859001	VIT_12s0059g00490	ATGTAATGTATGGGGAATTATGAATAAGATGCATGAGGGTATTGTCTTCCCTTTCATGCCTGGTCGCTTC	chr12:5332730..5332799(70/70,0,GSVIVG01030408001 (1543 bp distance,+/+))=	35.3	disagreeing hits
Vv_10002495	0.373498	0.00024	GSVIVT01022541001	VIT_08s0032g00890	TCCATCTAAGAGTCAATAATGCGGGAAACATAAGCGGAAGTCATACAGTTTTCTTATTTTCTTCTCCCCC	chr8:4565947..4565878(70/70,0,GSVIVG01022541001 (-/-))=UniRef100_Q9FLG1=similar to Beta-D-xylosidase 4 n=1 Tax=Arabidopsis thaliana RepID=BXL4_ARATH partial (95%);chr12:12144078..12144147(69/70,0,GSVIVG01013328001 (+/+))=UniRef100_Q9FLG1=similar to Beta-D-xylosidase 4 n=1 Tax=Arabidopsis thaliana RepID=BXL4_ARATH partial (95%);chr12:12502386..12502455(69/70,0,GSVIVG01013347001 (+/+))=UniRef100_Q9…	10.6.2	cell wall.degradation.mannan-xylose-arabinose-fucose
Vv_10002873	0.412564	0.000523269	GSVIVT01009155001	VIT_18s0001g07340	TACACAGCAGCGCAGGGTCGTTGGCATGCTTGGCAATGGCAGCAGCGCCCAACAACGTCAACTCGGTGCT	chr18:5617580..5617511(70/70,0,GSVIVG01009155001 (-/-))=UniRef100_O04496=weakly similar to F21M12.13 protein n=1 Tax=Arabidopsis thaliana RepID=O04496_ARATH partial (37%)	27.3.99	RNA.regulation of transcription.unclassified
Vv_10003024	0.481833	0.00466226	GSVIVT01017125001	VIT_09s0002g04840	GATTGTGTCATTCCATCTCATCCCTTAGATATCGAGACTGCAGATACCACTTACTTCTGCAAGCTCGGAT	chr9:4406346..4406277(70/70,0,GSVIVG01017125001 (-/-))=	35.1	not assigned.no ontology
Vv_10003053	0.480404	0.00106638	GSVIVT01004932001	VIT_01s0244g00030	AAGAAGCAGCAGATTTGATAGAGAAGCTTGTCCAGAAGAACAGTGAAGCTTAGAAAACCAACCGGTTAGC	chr1:21615599..21615668(70/70,0,GSVIVG01004932001 (+/+))=UniRef100_B9RA82=weakly similar to Acyl carrier protein n=1 Tax=Ricinus communis RepID=B9RA82_RICCO complete	11.1.12	lipid metabolism.FA synthesis and FA elongation.ACP protein
Vv_10003421	2.21026	0.00189785	GSVIVT01026974001	VIT_15s0046g02110	TGATCTACCCCTCTCTTGATTCATCACTTTCTCTTGTTTTGGAGTGTTCCAATGAACCTCGTGCATGTTT	chr15:18902876..18902807(70/70,0,GSVIVG01026974001 (-/-))=UniRef100_P46518=similar to Late embryogenesis abundant protein Lea14-A n=1 Tax=Gossypium hirsutum RepID=LEA14_GOSHI complete	33.2	development.late embryogenesis abundant
Vv_10003515	0.418482	0.000541319	GSVIVT01006231001	VIT_00s0333g00050	AACCATCGCCGGTGGATCCATCTCCGGAGTGCTGCAAGGCGCTTTCAGGAGCTGATTTGACTTGCCTTTG	chrUn:23804356..23804287(70/70,0,GSVIVG01006231001 (-/-))=	26.21	misc.protease inhibitor/seed storage/lipid transfer protein (LTP) family protein
Vv_10003695	0.225387	0.0001	GSVIVT01032466001	VIT_14s0066g01210	GAACACCATCCATTATCAGTGACCCCGTCTTTGTTCTTTTCCTTCCTTTCTGAGAAGTGTGTATGTTGTA	chr14:27706635..27706704(70/70,0,GSVIVG01032466001 (+/+))=UniRef100_A5BQL5=homologue to Carbonic anhydrase n=1 Tax=Vitis vinifera RepID=A5BQL5_VITVI complete	8.3	TCA / org. transformation.carbonic anhydrases
Vv_10003713	0.262595	0.0001	GSVIVT01032466001	VIT_14s0066g01210	TTCTGCATTGGAAGCTCTAGGGACATGCTTAGAGGCCATGCCTGCAAAAGATGAGGCTCTCTTCATTTTG	chr14:27706839..27706908(70/70,0,GSVIVG01032466001 (+/+))=UniRef100_A5BQL5=homologue to Carbonic anhydrase n=1 Tax=Vitis vinifera RepID=A5BQL5_VITVI complete	8.3	TCA / org. transformation.carbonic anhydrases
Vv_10003719	2.09244	0.00831376	GSVIVT00015547001	VIT_18s0001g00360	GAGAAGTGTGATGAAGTAGTTCCACCACAGCCGGAGGAGAAGAAGGGCTTCTTAGACAAGATCAAGGAGA	chr18:1298301..1298370(70/70,0,GSVIVG01008700001 (5540 bp distance,+/+))=UniRef100_Q304B9=weakly similar to Neutral ceramidase n=1 Tax=Arabidopsis thaliana RepID=NCASE_ARATH partial (95%)	20.2.99	stress.abiotic.unspecified
Vv_10003744	0.419579	0.00644279	GSVIVT01009624001	VIT_00s0207g00210	TTGTTTTAAGCTCAAAGGTGTTGCTAAGACTTCCCTGTGACCCCGGACAAGCTGAAACTATTATCTTGTT	chrUn:12517561..12517492(70/70,0,GSVIVG01003772001 (6219 bp distance,-/-))=UniRef100_A9X4J8=similar to Cold acclimation protein COR413-PM1 n=1 Tax=Chimonanthus praecox RepID=A9X4J8_9MAGN complete	1.1.1.2	PS.lightreaction.photosystem II.PSII polypeptide subunits
Vv_10003832	2.07103	0.00143517	GSVIVT01019563001	VIT_02s0025g01720	CTCTCTCTGTTGGACATCTTCAATGAGAAAACCCCCTGAAGGGAACAACAGCATTGAGGCATACGGGTAC	chr2:1638312..1638243(69/70,0,GSVIVG01019563001 (-/-))=UniRef100_Q5JZR1=similar to N-rich protein n=1 Tax=Glycine max RepID=Q5JZR1_SOYBN partial (32%)	35.1	not assigned.no ontology
Vv_10003846	0.327738	0.00276	GSVIVT01016295001	VIT_13s0019g04140	TCGAGGAATACAAAGTGAAAGAGATCAAAAATGGCCGCCTTGCAATTTTGGCGTTCGTCGGGTTCTGCGT		1.1.1.1	PS.lightreaction.photosystem II.LHC-II
Vv_10003877	0.450571	0.000666231	GSVIVT01032754001	VIT_13s0067g01840	TGATCGAAGCAACGATCCTCAGCTGGCGGATTTCATAGAAAGCGAGTTCTTAATTGAGCAGGTGGAAGCC	chr13:1004653..1004590(62/64,0,GSVIVG01032754001 (-/-))=UniRef100_A5BV73=homologue to Ferritin (Fragment) n=1 Tax=Vitis vinifera RepID=A5BV73_VITVI partial (88%)	15.2	metal handling.binding, chelation and storage
Vv_10003885	0.499559	0.00162779	GSVIVT01008733001	VIT_18s0001g00760	TCCGAAGAGGATCTGTTGAATGCACCTGGAGAAGTGTACTCTGTGACTTTGACCGAGAAAGGTACCTACA	chr18:1535906..1535975(70/70,0,GSVIVG01008733001 (+/+))=UniRef100_P16002=weakly similar to Plastocyanin, chloroplastic n=1 Tax=Pisum sativum RepID=PLAS_PEA complete	1.1.5.1	PS.lightreaction.other electron carrier (ox/red).plastocyanin
Vv_10003899	0.426123	0.000935727	no match found	VIT_18s0001g10610	ACATCAAAGAATTTCCATTTGGGGATGCTTGGACCTGGGGACACGCACTTCTTCAGATAGCTAGCTAGCA		35.2	not assigned.unknown
Vv_10003913	0.471103	0.000915049	GSVIVT01032454001	VIT_14s0066g01110	CTAGAAGAGGCTCGAATCCTCGTTGACTGGCTCCAGGACAAGCTTGGAGTCTCTGCTGCCGCCTTCGCAC	chr14:27583666..27583735(70/70,0,GSVIVG01032454001 (+/+))=UniRef100_P36688=weakly similar to 50S ribosomal protein L12, chloroplastic n=1 Tax=Nicotiana sylvestris RepID=RK12_NICSY partial (89%)	29.2.1.1.1.2.12	protein.synthesis.ribosomal protein.prokaryotic.chloroplast.50S subunit.L12
Vv_10003918	0.48788	0.00270283	GSVIVT01034760001	VIT_13s0074g00770	TGGAGTCATTCGACATTGACTTGAAGGAGCAGAAGGTGACGGTTAAAGGCAACGTGCAGCCTGATGCAGT	chr13:9143756..9143687(70/70,0,GSVIVG01034760001 (-/-))=UniRef100_B2CM19=homologue to Copper chaperone n=2 Tax=Solanum RepID=B2CM19_SOLCH partial (83%)	15.2	metal handling.binding, chelation and storage
Vv_10003932	0.48454	0.00143171	multiple matches	multiple matches	GGATTTGAGAAAGAAACCATGAAGTACAAGAACTAATGTAACAGGCACTTCGAGCATAAGCCAAATGATG	multiple matches	1.2.5	PS.photorespiration.serine hydroxymethyltransferase
Vv_10003937	0.323145	0.00012	GSVIVT01035689001	VIT_04s0008g04020	AGTCTGCCATTTCCTTCACAACAATGCCATGCTCTGGATTCCAAAGTAAGGATCAGCCTCAAGCCGCAAG	chr4:3350745..3350814(67/70,0,GSVIVG01035689001 (+/+))=UniRef100_Q7XQH8=weakly similar to Os04g0497600 protein n=1 Tax=Oryza sativa Japonica Group RepID=Q7XQH8_ORYSJ partial (34%)	10.6.3	cell wall.degradation.pectate lyases and polygalacturonases
Vv_10003938	0.499794	0.00259	GSVIVT01035695001	VIT_04s0008g04060	AAAACTCCGCAGAAGCCGAGATAATTAAAGAAGGAGCTAGAGGAATGTGAGGAGCCTGCCATGGAAGGAG	chr4:3392594..3392662(69/70,1,GSVIVG01035695001 (+/+))=UniRef100_Q4VT47=weakly similar to RD22-like protein n=1 Tax=Vitis vinifera RepID=Q4VT47_VITVI partial (19%)	10.6.3	cell wall.degradation.pectate lyases and polygalacturonases
Vv_10003944	0.496585	0.00128678	GSVIVT01018625001	VIT_16s0022g00670	ACAGCCAGTATCAAGATATGGGAAATGGCTTCTGCTGATATTCACCCTTACCCATTAGACCAACCGTAAT	chr16:12053698..12053767(69/70,0,GSVIVG01018625001 (+/+))=UniRef100_Q9S944=homologue to Vacuolar invertase 1, GIN1 n=1 Tax=Vitis vinifera RepID=Q9S944_VITVI partial (84%)	2.2.1.3.3	major CHO metabolism.degradation.sucrose.invertases.vacuolar
Vv_10003952	0.391309	0.0003	GSVIVT01029789001	VIT_12s0055g01110	AAGAGGTGGGTGGATTTCTTCAACCCGGAGTCACAGTCCGTGGAATGGGCCACCCCGTGGTCGAGGACGG	chr12:14706028..14705959(70/70,0,GSVIVG01029789001 (-/-))=UniRef100_D1MWY9=similar to Light-harvesting complex II protein n=1 Tax=Citrullus lanatus subsp. vulgaris RepID=D1MWY9_CITLA partial (74%)	1.1.1.1	PS.lightreaction.photosystem II.LHC-II
Vv_10004084	0.427681	0.0010966	GSVIVT01013629001	VIT_00s0125g00280	GTTTTTGTACATTGCTGGATGGATAGGGTGGGTTGGAAGGAGCTATCTGATAGCCATCAGGGATGAGAAG	chrUn:1947739..1947804(66/66,0,GSVIVG01013629001 (53 bp distance,+/+))=	1.1.2.2	PS.lightreaction.photosystem I.PSI polypeptide subunits
Vv_10004101	2.21	0.00105222	GSVIVT01028192001	VIT_07s0005g02110	TCCTGATCAGTTTGAACCAACACCTCCACGACAACGCAGATTCAGGTGCTGCAACATCTCCATGGAGGCC	chr7:4525237..4525306(70/70,0,GSVIVG01028192001 (+/+))=UniRef100_O82469=weakly similar to Protein phosphatase-2C n=1 Tax=Mesembryanthemum crystallinum RepID=O82469_MESCR complete	29.4	protein.postranslational modification
Vv_10004152	0.182042	3.67e-05	GSVIVT01015596001	VIT_11s0016g05840	CTGGAAGCTGCTGTCTGCTTGTGCACTACTCTCAAGATCAAGCTACTCAACCTTAACATCTATGTCCCAC	chr11:5370221..5370152(70/70,0,GSVIVG01015596001 (-/-))=	26.21	misc.protease inhibitor/seed storage/lipid transfer protein (LTP) family protein
Vv_10004154	2.1117	0.00420286	GSVIVT01036397001	VIT_18s0001g06070	ATGGTCCGGTTACAACGACAGAAAACAGCCCTCCAAGGATCAACCCTGGAACAAGTTTTCGCTGTCCGGC	chr18_random:4609360..4609291(70/70,0,GSVIVG01036397001 (-/-))=UniRef100_Q9SIU5=weakly similar to Expressed protein n=1 Tax=Arabidopsis thaliana RepID=Q9SIU5_ARATH partial (64%)	35.2	not assigned.unknown
Vv_10004173	0.365123	0.00141	GSVIVT01030554001	VIT_12s0059g01830	GGCCTTGGGAGGGTGATGGTGCCAGGGTATGGATCTTACACTCCCTATGATGGCAGCATCCCTAGCGGTT	chr12:6698721..6698790(70/70,0,GSVIVG01030554001 (59 bp distance,+/+))=	35.3	disagreeing hits
Vv_10004196	2.33238	0.000468341	GSVIVT01034916001	VIT_05s0077g00810	GCTCGAGGATTTGAAGAGCTATATGAATTGGGCCGGGTTTTCTGCAACTGAGGAAGATATCAAGGCCATG	chr5:610705..610636(70/70,0,GSVIVG01034975001 (587 bp distance,-/+))=UniRef100_Q6NQP5=weakly similar to At5g49010 n=1 Tax=Arabidopsis thaliana RepID=Q6NQP5_ARATH complete;chr5:83535..83466(69/70,0,GSVIVG01034912001 (-/+))=UniRef100_UPI0000E1233A=weakly similar to Os05g0143400 n=1 Tax=Oryza sativa Japonica Group RepID=UPI0000E1233A partial (93%);chr5:98960..99029(69/70,0,GSVIVG01034916001 (+/+))=U…	30.3	signalling.calcium
Vv_10004431	0.463867	0.00130375	GSVIVT01014388001	VIT_19s0014g03160	TTGTCAGTGAGCCAAGCTTGACAAAGTCAGGTGTGTACTGGAGCTGGAACAAGAACTCAGCTTCATTTGA	chr19:3298639..3298570(70/70,0,GSVIVG01014388001 (-/-))=UniRef100_Q41249=similar to Protochlorophyllide reductase, chloroplastic n=1 Tax=Cucumis sativus RepID=PORA_CUCSA complete	19.14	tetrapyrrole synthesis.protochlorophyllide reductase
Vv_10004498	0.365056	0.00157	GSVIVT01034135001	VIT_08s0007g00710	CTGCTGTTGGAGAGGTATCAACTGATGGTACAATCTATTTGATTGCAGGGGCTGTTGCGGTGACAGTGCT	chr8:14915831..14915762(70/70,0,GSVIVG01034135001 (-/-))=UniRef100_Q9FPH2=weakly similar to AT5g02160 n=1 Tax=Arabidopsis thaliana RepID=Q9FPH2_ARATH complete	35.2	not assigned.unknown
Vv_10004670	0.429564	0.00131437	GSVIVT01027641001	VIT_15s0048g00630	CCAAAAGATACCCTTAAGTTTGGGGCGTGTGCCAACTGGCTAGGATTGGTGGGGGAGGTTGTTGGGACTC	chr15:14769090..14769159(70/70,0,GSVIVG01027641001 (+/+))=UniRef100_O81318=weakly similar to F6N15.21 protein n=1 Tax=Arabidopsis thaliana RepID=O81318_ARATH partial (21%)	26.21	misc.protease inhibitor/seed storage/lipid transfer protein (LTP) family protein
Vv_10004714	0.487564	0.000945714	GSVIVT01000596001	VIT_01s0137g00210	GAACAAAATGCGCAGCACCAAGGGGGTCATCATCGGGCTTGGCCTTGGTGGATTGGCGGCATCAGGGTTC	chr1:6691186..6691117(70/70,0,GSVIVG01000596001 (-/+))=UniRef100_Q9C5U5=weakly similar to COP1-interacting protein 4 n=1 Tax=Arabidopsis thaliana RepID=Q9C5U5_ARATH partial (10%)	1.1.1.2	PS.lightreaction.photosystem II.PSII polypeptide subunits
Vv_10004949	2.03161	0.00100901	GSVIVT00016518001	VIT_11s0016g01810	GAATGAGGAAATGGATCCAGCGCTGCAGTTTGAGCTTTTCGGCGATGAGATGATTCCAGAGAATGGTTTG	chr11:1460486..1460417(69/70,0,GSVIVG01015159001 (1520 bp distance,-/-))=UniRef100_B6U4A0=similar to Serine/threonine-protein kinase 38 n=1 Tax=Zea mays RepID=B6U4A0_MAIZE partial (83%)	35.2	not assigned.unknown
Vv_10005091	2.03131	0.00836421	GSVIVT01033940001	VIT_08s0007g02420	GGCACTCCTCCACAAAAACTCTCCTTCCTGGTGGACACAGGAAGTCATGTAGTATGGGCCCCGTGTACAA	chr8:16506760..16506691(70/70,0,GSVIVG01033942001 (-/-))=;chr8:16526234..16526165(69/70,0,GSVIVG01033941001 (-/-))=;chr8:16558031..16557962(69/70,0,GSVIVG01033940001 (-/-))=UniRef100_Q93ZE7=weakly similar to AT3g52500/F22O6_120 n=1 Tax=Arabidopsis thaliana RepID=Q93ZE7_ARATH partial (47%);chr8:16588148..16588079(69/70,0,GSVIVG01033937001 (-/-))=UniRef100_Q93ZE7=weakly similar to AT3g52500/F22O6_1…	35.3	disagreeing hits
Vv_10005098	0.473535	0.00110402	GSVIVT01035406001	VIT_04s0008g01290	TGGAGGATGTGGTGAAAGCCAAGTATTCTCATCTTCTTCACTCCTGCAGCCCATGGCGGATGACAATAAG	chr4:1063229..1063298(70/70,0,GSVIVG01035406001 (+/+))=UniRef100_Q5HZ36=weakly similar to GATA transcription factor 24 n=2 Tax=Arabidopsis thaliana RepID=GAT24_ARATH partial (23%)	27.3.9	RNA.regulation of transcription.C2C2(Zn) GATA transcription factor family
Vv_10006168	0.482657	0.00143596	GSVIVT01014439001	VIT_12s0057g00630	CAATGAGCTTGTCACGCGAGTGAGATGGCCTCGCTGGAGGCCGCATCACCATGCGCCGAACTGATATAAG	GSVIVT01014439001	1.1.1.1	PS.lightreaction.photosystem II.LHC-II
Vv_10007607	2.79418	0.000211439	GSVIVT01032557001	VIT_14s0066g02060	GAGACTCTAGCAATGGAGTCAAAGAAGAAGGAGGAAATTGTTAATGATCTCACCATCTTCCGTACGAGGA		29.5.9	protein.degradation.AAA type
Vv_10007738	0.322801	0.00026	GSVIVT01024057001	VIT_03s0038g02110	CCGGATGTTGTAGCGATGAACCAGAAGGAGACTTCAGCTAACGAGTTTATGAAGATACATGCAGCCTACT	chr3:1449551..1449620(70/70,0,GSVIVG01024057001 (+/+))=UniRef100_P93499=similar to DnaJ-like protein (Fragment) n=1 Tax=Phaseolus vulgaris RepID=P93499_PHAVU partial (48%)	20.2.1	stress.abiotic.heat
Vv_10008294	0.494972	0.00158972	GSVIVT01006002001	VIT_13s0320g00060	CTGAGCAATCCAGCTGCTACGATGTCCAACATGGAAACCATGGTGAGTGGGGGAGCTACTTGTACTATGG	chr13:24357406..24357337(70/70,0,GSVIVG01006002001 (-/-))=UniRef100_B6U8T6=similar to Carboxyl-terminal peptidase n=1 Tax=Zea mays RepID=B6U8T6_MAIZE partial (88%)	35.2	not assigned.unknown
Vv_10008439	2.40986	0.00146237	GSVIVT00011776001	VIT_00s0480g00040	CTGGGATGCTCCTGCTGGCATGCAAATGCCTGCCATGTTTGCTGACCCTAACTCACCACTCTACGACAAG	chrUn:30169071..30169002(70/70,0,GSVIVG01007119001 (5394 bp distance,-/+))=UniRef100_A2Q4Q2=weakly similar to Phosphoinositide-binding clathrin adaptor, N-terminal; Wiscott-Aldrich syndrome, C-terminal n=1 Tax=Medicago truncatula RepID=A2Q4Q2_MEDTR partial (46%)	35.2	not assigned.unknown
Vv_10008543	0.169929	2.17e-05	GSVIVT01018607001	VIT_16s0022g00840	CGGCAAAGGTTCAATTGGGGTACTAATTAATCCTATATGCCTTGCTGCAAGAAATATGGAATGCTACTAG	chr16:12343526..12343457(70/70,0,GSVIVG01018607001 (-/-))=UniRef100_C7C5S8=weakly similar to PME inhibitor n=1 Tax=Nicotiana benthamiana RepID=C7C5S8_NICBE complete;chr16:12323870..12323801(67/70,0,GSVIVG01018608001 (-/-))=UniRef100_C7C5S8=weakly similar to PME inhibitor n=1 Tax=Nicotiana benthamiana RepID=C7C5S8_NICBE complete;chr16:12359466..12359397(66/70,0,GSVIVG01018606001 (-/-))=UniRef100_C…	10.	cell wall
Vv_10008566	0.475361	0.00268901	GSVIVT01009925001	VIT_18s0001g14450	CAATTGAAGAAGAGCGAGCAGTGGAATGTTGAAGTCTATTGATATCAGTTGCATAGGGGGTTTACAAACA	chr18:12456460..12456529(70/70,0,GSVIVG01009925001 (+/+))=UniRef100_Q9M4D2=similar to Chloroplast ferredoxin-NADP+ oxidoreductase n=1 Tax=Capsicum annuum RepID=Q9M4D2_CAPAN complete	1.1.5.3	PS.lightreaction.other electron carrier (ox/red).ferredoxin reductase
Vv_10008629	2.69696	0.000239543	GSVIVT01014570001	VIT_19s0014g04940	CAATGCTGTTGGGGTGGAAGGACAGGAACTTGGTATCAGCTTCGGCCTGGTATTGACAGTCAGAATAGGG	chr19:5276203..5276134(70/70,0,GSVIVG01014570001 (-/-))=UniRef100_B9NHP2=similar to GRAS family transcription factor (Fragment) n=1 Tax=Populus trichocarpa RepID=B9NHP2_POPTR partial (57%)	27.3.21	RNA.regulation of transcription.GRAS transcription factor family
Vv_10008748	2.77492	0.00020351	GSVIVT01009007001	VIT_18s0001g05250	CAATTTGCAGAAATATCCCTCTAACGAGATCGATTGGGCAGCTATTTCATCCCAATGGCCATGATGTTAT	chr18:4221936..4222005(70/70,0,GSVIVG01009007001 (+/+))=UniRef100_D2CKB5=weakly similar to Dehydrate responsive element-binding protein n=1 Tax=Populus euphratica RepID=D2CKB5_POPEU partial (50%)	27.3.3	RNA.regulation of transcription.AP2/EREBP, APETALA2/Ethylene-responsive element binding protein family
Vv_10008829	2.17266	0.000690495	GSVIVT01032807001	VIT_13s0067g01070	CTCTCCTCTCCATCCTGCTGGAATAAGGAATTCAGTAGGATCGGAGAACTGAAGCCTACTAATCTTGATG	chr13:605736..605805(70/70,0,GSVIVG01032807001 (+/+))=UniRef100_B1Q4U6=weakly similar to Transcription factor n=1 Tax=Bruguiera gymnorhiza RepID=B1Q4U6_9ROSI partial (60%)	27.3.12	RNA.regulation of transcription.C3H zinc finger family
Vv_10008857	0.42363	0.000433589	GSVIVT01036277001	VIT_14s0081g00060	ACCCTCGAGGAGGATGAGGAGTCTGGGCTGTCCCTGTGAGCGAAAGGACGAAGTTAAACTGAAGAGTGAA	chr14:7613187..7613118(68/70,0,GSVIVG01036277001 (-/-))=UniRef100_Q41387=weakly similar to Photosystem II reaction center W protein, chloroplastic n=1 Tax=Spinacia oleracea RepID=PSBW_SPIOL complete	1.1.1.2	PS.lightreaction.photosystem II.PSII polypeptide subunits
Vv_10009047	0.454766	0.00887127	GSVIVT01012628001	VIT_10s0116g00410	CAGGGTTGTGACTAACCAGAAAGTGGAAAGGTTCTCTACTGCTTACTTCTTATGTCCTTCATATGATGCT	chr10:190554..190485(70/70,0,GSVIVG01012628001 (-/-))=UniRef100_Q84RC3=weakly similar to Gibberellin 2-oxidase 1 n=1 Tax=Nicotiana sylvestris RepID=Q84RC3_NICSY complete	17.5.1	hormone metabolism.ethylene.synthesis-degradation
Vv_10009061	0.349153	0.00337	no match found	VIT_06s0004g07390	ATACATAAGCCCAGAATATGAACCGACAAAGTATAACAGGAAATACTGGGTACTTCCCTTCCCATTAACA		35.3	disagreeing hits
Vv_10009064	0.394315	0.00092	GSVIVT01009498001	VIT_18s0001g10550	GTATATGGATTTCACTAATCCTGGATCTCAGGCAAAGGAAGGATCTTTCTTTGGATTGGAAGCAGCACTA	chr18:8872971..8873040(70/70,0,GSVIVG01009498001 (+/+))=UniRef100_B9MVQ2=weakly similar to Light-harvesting complex I protein Lhca5 n=1 Tax=Populus trichocarpa RepID=B9MVQ2_POPTR complete	1.1.1.1	PS.lightreaction.photosystem II.LHC-II
Vv_10009159	3.24693	0.000777346	multiple matches	VIT_08s0007g08000	CGTTTTTTCTCTACTCGCCTTTTTGAAGTACTGAGTTTGGCTATGTGAGAAGTTTTCATCGTGGAGATCG	chr8:21384887..21384956(70/70,0,GSVIVG01033335001 (591 bp distance,+/-))=UniRef100_A9I4B0=weakly similar to Strain DSM 12804, complete genome n=1 Tax=Bordetella petrii DSM 12804 RepID=A9I4B0_BORPD partial (16%);chr8:21380309..21380376(67/70,2,GSVIVG01033337001 (2967 bp distance,+/-))=UniRef100_UPI00016AEDBC=weakly similar to BNR/Asp-box repeat protein n=1 Tax=Burkholderia thailandensis MSMB43 Rep…	35.2	not assigned.unknown
Vv_10009170	0.291873	0.00064	GSVIVT01014074001	no match found	AATCGTAATGGAGGAATCTCCATGGGAGCAACCTCCTACGCCGCCTTTTTCACTTTGGATGATGAAGTTT	chr19:150562..150493(70/70,0,GSVIVG01014074001 (-/-))=UniRef100_Q41424=weakly similar to Chlorophyll a/b binding protein n=1 Tax=Solanum tuberosum RepID=Q41424_SOLTU partial (47%)	1.1.1.1	PS.lightreaction.photosystem II.LHC-II
Vv_10009258	0.418531	0.00638166	GSVIVT01027222001	VIT_13s0047g01050	TACCCCTTTTATATTTAGAATTCCAAATTTTTGCCACTCGTTCCTCTTTGGAAACGGCAAGGGCGAACAA	chr13:18000403..18000334(69/70,0,GSVIVG01027222001 (-/-))=UniRef100_UPI000034F21F=similar to EMB2247 (embryo defective 2247); ATP binding / aminoacyl-tRNA ligase/ nucleotide binding / valine-tRNA ligase n=1 Tax=Arabidopsis thaliana RepID=UPI000034F21F complete	35.2	not assigned.unknown
Vv_10009335	3.3092	0.000154706	GSVIVT01037416001	VIT_06s0009g01930	TCTTCTTGATGTCAATGACTATGTGCCAGAGAACCTTGAGAGTGTGGCAGAGTTTGAAGCTCCACCATCA	chr6:14134049..14133996(54/54,0,GSVIVG01037416001 (-/-))=UniRef100_Q4VYF4=similar to SNF1-related protein kinase regulatory beta subunit 1 n=1 Tax=Pisum sativum RepID=Q4VYF4_PEA complete	29.4	protein.postranslational modification
Vv_10009342	0.430221	0.00709745	GSVIVT01009499001	VIT_18s0001g10560	AGAGGAAAGAATCAAAGAACTTTGACCGGGGCCCAGAACCTGCAGCTGCTATCCATTACAGGGCTAGCCC	chr18:8874801..8874732(70/70,0,GSVIVG01009499001 (-/-))=UniRef100_Q8LHQ6=weakly similar to Os07g0619100 protein n=1 Tax=Oryza sativa Japonica Group RepID=Q8LHQ6_ORYSJ partial (38%)	35.2	not assigned.unknown
Vv_10009702	0.45047	0.00778957	no match found	multiple matches	TCGCATGCTGCCAAACCTTGGGCCAAATACAAACTCTTGAGTCCTCCATTGGAATCAACAGGACCTGTGT	chr17:11035653..11035584(70/70,0,GSVIVG01007632001 (12699 bp distance,-/-))=UniRef100_UPI0000DD8E6F=weakly similar to Os01g0909300 n=1 Tax=Oryza sativa Japonica Group RepID=UPI0000DD8E6F partial (49%)	35.2	not assigned.unknown
Vv_10009759	0.402161	0.00549777	GSVIVT01026180001	no match found	AAAAACTGCCCATGGTTTCTAGCCCAAAGGCTTGTCCTGTTTCTCATTAGCACAACTTTAAAATGAAGTT	chr10:13491610..13491679(69/70,0,GSVIVG01026180001 (+/+))=UniRef100_Q8GX27=weakly similar to At3g19920 n=1 Tax=Arabidopsis thaliana RepID=Q8GX27_ARATH complete	35.2	not assigned.unknown
Vv_10009788	2.81204	0.000416347	GSVIVT01002110001	no match found	CCCGTACCAGTGAGCATATCATTTTGCGTTGATGTTAAAGACTAGTGAAGAAGCTGGGTCTCCTACGCTA	chrUn:32989567..32989618(52/52,0,GSVIVG01002110001 (+/+))=	16.2.1.10	secondary metabolism.phenylpropanoids.lignin biosynthesis.CAD
Vv_10009845	0.248778	0.0012	GSVIVT01012798001	VIT_18s0117g00050	CCAATCAAAGCCCCAACCACTCAACTGATCAATTGAGGCTTACATTGGTTTCCCATGTCAGCTGAATAGG	GSVIVT01012798001	20.1	stress.biotic
Vv_10010045	2.97395	0.00237548	GSVIVT01034054001	VIT_08s0007g01450	CTCTGTCCCTGTGAAGAACGCTAACACAGACGCTGGATTCTACTCCAACCGTTCGGTTTCTCACCAGCAG	chr8:15525131..15525200(70/70,0,GSVIVG01034054001 (+/+))=UniRef100_Q5N9T4=weakly similar to Os01g0850000 protein n=1 Tax=Oryza sativa Japonica Group RepID=Q5N9T4_ORYSJ complete;chr11:7221699..7221630(65/70,0,GSVIVG01001065001 (4935 bp distance,-/+))=	35.2	not assigned.unknown
Vv_10010047	0.373912	0.00424	GSVIVT01017032001	VIT_09s0002g03930	TTATGGATATTGAGCTGCTGCATCATGTTATGGCAAACGATGACTGCAGTTTGTTGCTGCATCATATTCG	chr9:3646272..3646339(66/68,0,GSVIVG01017032001 (+/+))=UniRef100_Q9LJE4=similar to GloEL protein; chaperonin, 60 kDa n=1 Tax=Arabidopsis thaliana RepID=Q9LJE4_ARATH partial (95%)	29.6	protein.folding
Vv_10010326	0.341924	0.00315	GSVIVT01018600001	VIT_16s0022g00890	GGCCAATGCAGCCCTCTGTGTGAGCCTAAAGGGCGCTCAATCCTCTTCAAACAAGGTACTGAAGTTATCA	chr16:12473339..12473408(70/70,0,GSVIVG01018600001 (9968 bp distance,+/-))=UniRef100_Q9M9Y6=weakly similar to F4H5.12 protein n=1 Tax=Arabidopsis thaliana RepID=Q9M9Y6_ARATH partial (27%)	10.	cell wall
Vv_10010340	0.400771	0.00542	GSVIVT01021121001	VIT_10s0003g00360	GATTCTGCCAGGCAGGAATCATTAGAATGGAAAAGAAAATATGAACAGGTTTTAGGAAAGCAAAAGGCTG	chr10:1642264..1642195(70/70,0,GSVIVG01021121001 (-/-))=UniRef100_UPI0001505854=weakly similar to GTP binding / GTPase n=1 Tax=Arabidopsis thaliana RepID=UPI0001505854 partial (38%)	30.5	signalling.G-proteins
Vv_10010344	0.394028	0.00369	GSVIVT01031975001	VIT_03s0063g02620	TGAGATCCTTGTTGAGGATATCAAGAGCATCGACTCAGACAAAGTGCCCTTCCCCAATTACAAGACTACC	chr3:5848169..5848238(70/70,0,GSVIVG01031975001 (+/+))=UniRef100_Q0NZY1=weakly similar to AtRL1 (Fragment) n=2 Tax=Arabidopsis thaliana RepID=Q0NZY1_ARATH partial (89%)	27.3.26	RNA.regulation of transcription.MYB-related transcription factor family
Vv_10010418	2.58668	0.000288229	GSVIVT01035013001	VIT_05s0077g01150	CTGGTAGACAATAAGTCGCCGCTTCTGGCGAATATATACCCTTATTTCAGCTACTCAGGCAACCCCAAGG	chr5:895419..895350(70/70,0,GSVIVG01035013001 (-/-))=UniRef100_Q9M563=weakly similar to Beta-1,3-glucanase n=1 Tax=Vitis vinifera RepID=Q9M563_VITVI complete	20.	stress
Vv_10010448	0.474555	0.00378179	GSVIVT01016093001	VIT_09s0018g01610	CAAATGGCAGGTATTCTTAACTGACATGTTGACATCTTGCAAATGCCATGGATTTAGAACAGTTGAGACT	chr9:18798091..18798022(70/70,0,GSVIVG01016093001 (-/-))=UniRef100_Q9S9M7=similar to T24D18.18 protein n=1 Tax=Arabidopsis thaliana RepID=Q9S9M7_ARATH partial (77%)	35.2	not assigned.unknown
Vv_10010480	2.39851	0.00129466	GSVIVT01001463001	VIT_13s0158g00340	GCTTGAGTATCCTACACTCTGAAGAAAACAAGCCTGTTGCTCCAGTTGAGCTTTGCCCCATTTTGAAGAC	chr13:21206741..21206810(69/70,0,GSVIVG01001463001 (+/+))=UniRef100_Q0JG64=similar to Os01g0939600 protein (Fragment) n=3 Tax=Oryza sativa RepID=Q0JG64_ORYSJ complete	11.5.2	lipid metabolism.glyceral metabolism.Glycerol-3-phosphate dehydrogenase (NAD+)
Vv_10010692	3.08985	0.000129159	GSVIVT01008421001	VIT_17s0000g02480	AGCCGTGTGATGAAGGAGATCGACACCGATGACGACGGCTGCATAAACCTGGAGGAGTTCGCCCAGTTCT	chr17:2264412..2264481(70/70,0,GSVIVG01008421001 (+/+))=UniRef100_Q2KN25=weakly similar to Calcium-binding protein n=1 Tax=Ambrosia artemisiifolia RepID=Q2KN25_AMBAR partial (86%)	30.3	signalling.calcium
Vv_10010697	2.49884	0.000455552	GSVIVT01022916001	VIT_12s0034g01950	GGAAGGCTTGTTCTGCGGCCTCGTGGCTTCGCTCTCCCTCACTATGCTGACTCCAACAAAATTGGTTATG	chr12:18101274..18101343(69/70,0,GSVIVG01022916001 (+/+))=UniRef100_Q8LA49=weakly similar to Globulin-like protein n=1 Tax=Arabidopsis thaliana RepID=Q8LA49_ARATH complete;chr12:18178013..18178082(69/70,0,GSVIVG01022902001 (+/+))=UniRef100_Q9M674=weakly similar to Globulin-like protein (Fragment) n=1 Tax=Cucumis melo RepID=Q9M674_CUCME partial (77%);chr12:18131280..18131349(68/70,0,GSVIVG01022912…	33.1	development.storage proteins
Vv_10010705	0.468761	0.00138874	GSVIVT01001595001	VIT_18s0164g00030	TGGTGGACATGAAGCGAATCGATTTGATAAAAGAGATAGCGAAGGAGTTCGAATTGGTGTACAACCGGCT	chr18:18213579..18213510(70/70,0,GSVIVG01001595001 (-/-))=UniRef100_P32980=weakly similar to ATP synthase delta chain, chloroplastic n=1 Tax=Nicotiana tabacum RepID=ATPD_TOBAC partial (65%)	1.1.4	PS.lightreaction.ATP synthase
Vv_10010712	2.75307	0.00125172	GSVIVT01029167001	VIT_11s0052g01250	GGGAAATGACCGTGCTAAGCTGCTGACAAGGGCCAGCTCCTCACTCTCTCCTTGGACAGAGCATCTGGCT	chr11:18982488..18982418(70/71,1,GSVIVG01029167001 (-/-))=UniRef100_Q8S902=similar to Syringolide-induced protein 19-1-5 n=1 Tax=Glycine max RepID=Q8S902_SOYBN partial (52%)	10.7	cell wall.modification
Vv_10010838	2.27762	0.00144835	GSVIVT01025339001	VIT_06s0004g01510	CAACCATCTTCATTACTTGCATTGATAATTTTTTTTACCCTATGTTTCATGGTGCTACACGACTCCAGAT	chr6:1880988..1880919(62/70,0,GSVIVG01025339001 (-/-))=UniRef100_C4NZX3=weakly similar to Lipoxygenase n=1 Tax=Camellia sinensis RepID=C4NZX3_CAMSI complete	35.2	not assigned.unknown
Vv_10010881	0.325117	0.0027	GSVIVT01031464001	VIT_06s0061g00730	GCACTCATGGCATGGTGAGTTAGTTATTACAGTTACATAGTTTATAAGTTATAGAATTAGTGAGGTGATG	chr6:18258326..18258257(70/70,0,GSVIVG01031464001 (-/-))=	34.19.1	transport.Major Intrinsic Proteins.PIP
Vv_10010930	0.423687	0.000504436	GSVIVT01011480001	VIT_14s0108g01350	AAAGCTCCATTTCCATCTTCTATAACGTGTTGCCATCTGGGGTCTTCATCTTCGTCTGAGGATGCTGACA		35.1	not assigned.no ontology
Vv_10010948	0.465628	0.00979221	no match found	no match found	GATCAGCGCAAGCACCATTACACCAGAGTGCGACTTTGAGATTTTTTCTTTCTGATAAGAGATGGGAAAC		35.3	disagreeing hits
Vv_10011005	2.68956	0.00416474	multiple matches	VIT_06s0004g04660	AGAGAGAGAGACCTCGTGCGGCACGAGGCACCAGTGAAGATGCTCTCTGAGGGATCGGAGATGAGCCTGG	multiple matches	30.5	signalling.G-proteins
Vv_10011007	0.495487	0.002342	no match found	no match found	GAGTTCATGGAACAATATGAAGACCCATAGAGGCTATTCAAGGATGTAAGGGATCTGCTTCAAATTTAGT		35.3	disagreeing hits
Vv_10011010	0.388203	0.00028	no match found	no match found	GTCATCTTGGTCCACTACGAGGAAGATCAGAAGGTGGCAGGACATCAAAAACCAGGAAGTGTGAGCCAAG		35.3	disagreeing hits
Vv_10011044	2.62576	0.000458882	GSVIVT01008421001	VIT_17s0000g02480	CCCAATATCTATCCTCAGGATAAGGAGATGAGCCGTGTGATGAAGGAGTTCGCCCAGTTCTGCAAGTCGG	GSVIVT01008421001	30.3	signalling.calcium
Vv_10011058	0.465353	0.00404505	GSVIVT01013917001	VIT_16s0013g00950	CCTGTTTGCAGTGCCAATACTCCACTACCTCCCAGTGCTCATCTCCATTGATATGGCAGAAGAAGCTTCC	chr16:6726530..6726597(67/68,0,GSVIVG01013917001 (+/+))=UniRef100_Q40478=weakly similar to Ethylene-responsive transcription factor 5 n=1 Tax=Nicotiana tabacum RepID=ERF5_TOBAC partial (71%);chr16:6847566..6847633(67/68,0,GSVIVG01013923001 (+/+))=UniRef100_A7BKD0=weakly similar to Transcription factor DcERF1 n=1 Tax=Daucus carota RepID=A7BKD0_DAUCA partial (91%);chr16:6870524..6870591(67/68,0,GSV…	27.3.3	RNA.regulation of transcription.AP2/EREBP, APETALA2/Ethylene-responsive element binding protein family
Vv_10011168	0.385205	0.0004	GSVIVT01029789001	VIT_12s0055g01110	AAAAAAAATCGAGACTAGTTCTCTTCGACCCACTGTCACTTGCTGGCACAATCAAAGATGGAGTGTACAT	GSVIVT010297789001	1.1.1.1	PS.lightreaction.photosystem II.LHC-II
Vv_10011203	2.44829	0.00260352	GSVIVT01029170001	VIT_11s0052g01230	TTCCGTTGATGACACCCCTATCAGACAGACTGGTCGCAAGCTCCCTTCACTGCCTCCTATAGGAACTTCA	GSVIVT01029170001	10.7	cell wall.modification
Vv_10011225	0.457908	0.00637412	GSVIVT01020785001	VIT_12s0028g01370	GTCTTGCTGGTGTTCCCGATACTTGGAATGAACTTCTATATGCAGCTCTTCTTCAAAATTAATCTCTTGT		35.2	not assigned.unknown
Vv_10011230	2.23411	0.00831222	no match found	VIT_05s0049g00520	GAGAGAGAGAGAGAGAGAGAGAGAGAGAAGCACTTCGAGGCTCCACCACCCATCCATGCCAATTGAACCA		35.2	not assigned.unknown
Vv_10011242	2.21618	0.00367265	GSVIVT01019840001	VIT_02s0025g04330	ATCCCCATGGGCTTCAGCCCCACCACCAGCGCCTGCCGCGGCATCCAGTGCTCCGCTAACATCAATGGGC	GSVIVT01019840001	20.1	stress.biotic
Vv_10011253	2.74229	0.00386591	no match found	no match found	TTGTTTGTGAGTTTCCTGATTCTATATTGTCTTCTTTCACAAGTGGCTTTATACTGTGTATGAAGTTGTT		16.2.1.9	secondary metabolism.phenylpropanoids.lignin biosynthesis.COMT
Vv_10011266	2.27685	0.000532454	no match found	VIT_17s0119g00150	AGTGATGTGCCCTTCAAGGTTAAGTTCAAGAAGGCTTGAAGATGTGTTGAATATTAATTAACCATATATG	chr17:13578666..13578735(70/70,0,GSVIVG01012922001 (+/+))=UniRef100_P93378=similar to Tumor-related protein n=1 Tax=Nicotiana tabacum RepID=P93378_TOBAC partial (89%);chr17:13680706..13680775(70/70,0,GSVIVG01012927001 (+/+))=	20.1	stress.biotic
Vv_10011275	2.10431	0.00765222	no match found	VIT_06s0004g01510	AGACCTAATAAGCAGGGGAATTGCTGTTGAAGAGCACGCTCGATCCTAAGATCTATGGTCCCCCTGAATC		17.7.1.2	hormone metabolism.jasmonate.synthesis-degradation.lipoxygenase
Vv_10011290	2.92449	0.00629364	GSVIVT01029166001	VIT_11s0052g01260	TTCGACCCTACTGCCGATTTCCACACATATTCTGTTCTCTGGAATCCTCAGCGCATTATCTTCTCTGTGG	chr11:18989725..18989783(59/59,0,GSVIVG01029166001 (+/+))=UniRef100_C0IRG8=similar to Xyloglucan endotransglucosylase/hydrolase 9 n=1 Tax=Actinidia hemsleyana RepID=C0IRG8_9ERIC partial (74%)	10.7	cell wall.modification
Vv_10011339	3.80441	8.20167e-05	GSVIVT01015042001	VIT_11s0016g00710	CATGCAGTCTGGAAGGAAACGGCACGCCCGAATCGCTCCGCCAGACAGCGACAACAACGACGATGAATTT	chr11:684713..684664(50/50,0,GSVIVG01015042001 (-/-))=UniRef100_C7SCY1=weakly similar to Jasmonate ZIM domain 1 n=1 Tax=Catharanthus roseus RepID=C7SCY1_CATRO partial (86%)	17.	hormone metabolism.jasmonate
Vv_10011472	2.4428	0.000403875	GSVIVT01034968001	VIT_05s0077g00730	TTCCGCCGGAAGCTGTCACCTTCAGTGCAGCTGCTGCTTCCTCATTCGCCATGCCACAGCCTCAGTATCA	chr5:530604..530535(70/70,0,GSVIVG01034968001 (-/-))=UniRef100_A0MVX6=weakly similar to WRKY transcription factor n=1 Tax=Populus tremula x Populus alba RepID=A0MVX6_9ROSI partial (71%)	27.3.32	RNA.regulation of transcription.WRKY domain transcription factor family
Vv_10011518	0.43758	0.00758841	no match found	no match found	TAATGACTGGCAGGAAAACGGCTAAGACAATTGACATCGACCACAGATCGGGCTGAAAATTGATGATAGA		35.2	not assigned.unknown
Vv_10011539	4.74013	3.03415e-05	GSVIVT01016721001	VIT_09s0002g00890	GAAGAGAAAAGATCGGGTCAATTCGAAAGCACCATACCAAGTAAACAATCCATCCAGACCTTCTCCAAAG	chr9:649003..649058(56/56,0,GSVIVG01016721001 (+/+))=UniRef100_B8LFH2=weakly similar to PnFL-2 n=1 Tax=Ipomoea batatas RepID=B8LFH2_IPOBA partial (85%)	17.	hormone metabolism.jasmonate
Vv_10011547	0.437662	0.00407262	GSVIVT01017906001	VIT_05s0020g02830	CTACTATTAATCCTTGGCTTTGGGGAGGTTTCACCAAAGGTTATGACCTCTCTAGATATGGAAATGTATG	chr5:4531875..4531944(69/70,0,GSVIVG01017906001 (+/+))=UniRef100_Q75HV7=weakly similar to Os05g0397300 protein n=1 Tax=Oryza sativa Japonica Group RepID=Q75HV7_ORYSJ partial (86%)	35.2	not assigned.unknown
Vv_10011575	0.29825	0.00134	GSVIVT01018984001	VIT_04s0023g01550	GGCTTGGTCCTCGTACACTAAATACAAAACTGGCTCCGGTCTCCCTAACGGACCTTTTGGCTTGTTGGGT	chr4:18080775..18080844(70/70,0,GSVIVG01018984001 (+/+))=UniRef100_Q9SCQ7=similar to Acidic leucine-rich nuclear phosphoprotein 32-related protein n=1 Tax=Arabidopsis thaliana RepID=AN32_ARATH partial (35%)	35.2	not assigned.unknown
Vv_10011606	0.40796	0.000821139	GSVIVT01028843001	VIT_16s0050g01260	CCTGTTCGGTGCAGTGAAGGACCAACATTTGTGGGATGTGCCAGTTTGGCTTCCTTTCTTGACAACATTT	chr16:18139200..18139134(64/67,0,GSVIVG01028843001 (-/-))=UniRef100_Q8LN37=weakly similar to Os10g0533100 protein n=2 Tax=Oryza sativa RepID=Q8LN37_ORYSJ partial (90%)	35.2	not assigned.unknown
Vv_10011639	0.499879	0.00122786	GSVIVT01009079001	VIT_18s0001g06370	TGGCTTTGGTCCTCGCCAGCTAGCTGTTATGTCTGCATTTTTGGGTCCAGATCAGTTGGCAAGTGAGGCC	chr18:4767105..4767050(56/56,0,GSVIVG01009079001 (-/-))=UniRef100_Q0JAF4=similar to Os04g0602100 protein n=2 Tax=Oryza sativa RepID=Q0JAF4_ORYSJ partial (85%)	21.2.1	redox.ascorbate and glutathione.ascorbate
Vv_10011676	0.333306	0.00291	GSVIVT01010294001	VIT_01s0010g02170	GAGTCTAGTGAAGCAGCTAATCAGCAGGTCCTTTCTTCACTACAACCTTTGGATTACATGGTTGTAGCAT		29.5	protein.degradation
Vv_10011726	2.67535	0.00424099	no match found	no match found	TGTAGAATGGCTAGGGTCCCTCTTGTAGTTCAAGATTGTATCCAAACACGGCCAAGGTCCTCTACCCCTT	chr18:17696057..17696126(70/70,0,GSVIVG01036834001 (40335 bp distance,+/-))=UniRef100_Q60EM1=weakly similar to Os05g0455800 protein n=1 Tax=Oryza sativa Japonica Group RepID=Q60EM1_ORYSJ partial (11%);chr18:18089848..18089916(66/70,1,GSVIVG01001590001 (31068 bp distance,+/-))=UniRef100_Q8LC53=weakly similar to EPF2 protein n=1 Tax=Arabidopsis thaliana RepID=Q8LC53_ARATH partial (59%);chr2:1556945…	35.2	not assigned.unknown
Vv_10011763	2.08414	0.0010577	no match found	VIT_19s0090g01380	GGGGATTTGGATATGGACATGGACAAGGCCACTGGGGATTTGGACATCGACACGGCCACCGGGGACATGG	chr19:7450582..7450651(70/70,0,GSVIVG01037746001 (4018 bp distance,+/-))=UniRef100_Q84XY7=similar to Wax synthase isoform 3 n=1 Tax=Vitis vinifera RepID=Q84XY7_VITVI partial (94%)	35.1.40	not assigned.no ontology.glycine rich proteins
Vv_10012039	0.417009	0.00790926	GSVIVT01020169001	VIT_01s0026g00700	AGCATGGACCCTAGACAGCAGCCTATGGCTGATTCATTGCCCTCAAAGCAGCTAGAGAGTATCCAGGAAC	chr1:9478261..9478192(69/70,0,GSVIVG01020169001 (-/-))=	35.2	not assigned.unknown
Vv_10012045	0.473991	0.0014109	GSVIVT01015531001	VIT_11s0016g05260	CCTCCTTGGATTGCTCCTATTGGTTCAGACAAGTAGAGTGAGATTTGTCTTTGACAATGAGGCTCTGGAG		35.2	not assigned.unknown
Vv_10012224	2.20912	0.000618587	GSVIVT01015385001	VIT_11s0016g03900	AGAGAGCGCGAAAGATTCGGTTGAGAAGATAATCCTCATAAAAAGAGGCCCCAAGAATCTATCTCCCCCC	chr11:3182397..3182466(67/70,0,GSVIVG01015385001 (+/+))=UniRef100_Q6ETX1=similar to Os02g0266300 protein n=1 Tax=Oryza sativa Japonica Group RepID=Q6ETX1_ORYSJ partial (98%)	35.2	not assigned.unknown
Vv_10012231	2.24923	0.00808803	GSVIVT01008968001	VIT_18s0001g04640	GATGAAGAACCTGAAACAGGGAGCCTTGTTGCTCAGCAAACCAAAACTTCCTCCACCGGTGCTTGTTTCT	chr18:3931360..3931429(70/70,0,GSVIVG01008968001 (996 bp distance,+/+))=UniRef100_Q10MQ2=weakly similar to Os03g0299900 protein n=1 Tax=Oryza sativa Japonica Group RepID=Q10MQ2_ORYSJ partial (87%)	35.2	not assigned.unknown
Vv_10012365	2.09715	0.00112292	GSVIVT01001115001	VIT_01s0150g00330	ACAGAGATAGAGAAATTGATAAATGAGAATGGCAGGAACCGACAAAATGCTATAAAGCTCCTGCAGAAGA	chr1:22733949..22734018(70/70,0,GSVIVG01001115001 (+/+))=UniRef100_Q1ENX4=weakly similar to U-box domain-containing protein n=1 Tax=Musa acuminata RepID=Q1ENX4_MUSAC complete	35.2	not assigned.unknown
Vv_10012369	0.369274	0.00027	GSVIVT01035103001	VIT_05s0077g01910	CTAGACTTTGCTGCAGCTGTAAATTAGCCTACGTTGTAAGAATATGAGCACTTTGTATCTTCTAGCTCTT	chr5:1484795..1484726(70/70,0,GSVIVG01035103001 (817 bp distance,-/-))=UniRef100_A1KXJ6=weakly similar to Oil palm polygalacturonase allergen PEST459 n=1 Tax=Elaeis guineensis RepID=A1KXJ6_ELAGV partial (94%)	35.2	not assigned.unknown
Vv_10012584	0.423419	0.00493573	no match found	VIT_10s0116g01030	AAGGCGAAGAAACAACTTCTTCAGATGGGACTAGTGACTTCATGTTTCAGAACAAGCACTTGACCTGTGA	chr10:510988..511057(70/70,0,GSVIVG01012672001 (2096 bp distance,+/-))=UniRef100_Q8H7W7=weakly similar to Os03g0194900 protein n=1 Tax=Oryza sativa Japonica Group RepID=Q8H7W7_ORYSJ partial (46%);chr10:509781..509712(69/70,0,GSVIVG01012672001 (820 bp distance,-/-))=UniRef100_Q8H7W7=weakly similar to Os03g0194900 protein n=1 Tax=Oryza sativa Japonica Group RepID=Q8H7W7_ORYSJ partial (46%)	35.1	not assigned.no ontology
Vv_10012655	0.275478	0.00167	GSVIVT01028701001	VIT_16s0050g02660	TCGCAGTCTTGCATTGAAGATCAAATGCATATGGCCCCGGAATATAATGATGGTTCTAGGGATCCAGATG	chr16:19673946..19673877(70/70,0,GSVIVG01028701001 (-/-))=UniRef100_Q9M3B6=weakly similar to Pyruvate kinase-like protein n=1 Tax=Arabidopsis thaliana RepID=Q9M3B6_ARATH partial (72%)	4.13	glycolysis.PK
Vv_10012674	2.09619	0.00278005	no match found	VIT_05s0077g00770	GCCAAACAGCTCCTCGGTGCAAGTCCCAATAGCAAGGTTGGCGTTGGGGTCAATGATGTTAAAACTATTG	chr5:580192..580264(70/73,3,GSVIVG01034972001 (7168 bp distance,+/+))=	35.2	not assigned.unknown
Vv_10012782	2.07275	0.00163226	no match found	VIT_03s0017g00790	GATTTTACCCGTTTTCGGTACTTGCCCGGAACCTTCTTCGGTACTCGCCCGGACCCTTCTCCGGTACTCG	chrUn:5785562..5785631(70/70,0,GSVIVG01001586001 (210760 bp distance,+/+))=UniRef100_Q94AB7=weakly similar to AT5g41350/MYC6_6 n=1 Tax=Arabidopsis thaliana RepID=Q94AB7_ARATH partial (44%);chrUn:5785682..5785750(67/69,0,GSVIVG01001586001 (210880 bp distance,+/+))=UniRef100_Q94AB7=weakly similar to AT5g41350/MYC6_6 n=1 Tax=Arabidopsis thaliana RepID=Q94AB7_ARATH partial (44%);chr18:16971286..16971…	35.2	not assigned.unknown
Vv_10012824	3.09754	0.000127556	GSVIVT01007624001	VIT_17s0000g09470	GACAAAACCTGCCAGCACGAGATTGTTTCACAGCCCTACAAAGCTTCCAACAATTCCGTAGAGTGGACTA	chr17:11136930..11136999(69/70,0,GSVIVG01007624001 (+/+))=UniRef100_Q5UBW8=weakly similar to NAR2.2 n=1 Tax=Triticum aestivum RepID=Q5UBW8_WHEAT partial (87%)	35.2	not assigned.unknown
Vv_10012875	0.365339	0.00147	GSVIVT01023830001	no match found	GCTAATGCACATGCATATGCTGGAGTCTATCATAATCGTTCCACACCCCATGAACCATCAGAGGGATTTT	chr3:3151661..3151592(68/70,0,GSVIVG01023830001 (126 bp distance,-/-))=UniRef100_Q94JH8=weakly similar to Os01g0739500 protein n=1 Tax=Oryza sativa Japonica Group RepID=Q94JH8_ORYSJ partial (22%)	35.2	not assigned.unknown
Vv_10012990	2.38803	0.00444347	GSVIVT01036397001	VIT_18s0001g06070	GGTCCGGTTACAACGACAGAAAACAGCCCTCCAAGGATCAACCCTGGAACAAGTTTTCGCTGTCCGGCAT	chr18_random:4609358..4609289(70/70,0,GSVIVG01036397001 (-/-))=UniRef100_Q9SIU5=weakly similar to Expressed protein n=1 Tax=Arabidopsis thaliana RepID=Q9SIU5_ARATH partial (64%)	35.2	not assigned.unknown
Vv_10013066	0.340948	0.0005	GSVIVT01034135001	VIT_08s0007g00710	ACTGTGGTCGCTGCTGTTGGAGAGGTATCAACTGATGGTACAATCTATTTGATTGCAGGGGCTGTTGCGG	chr8:14915841..14915772(70/70,0,GSVIVG01034135001 (-/-))=UniRef100_Q9FPH2=weakly similar to AT5g02160 n=1 Tax=Arabidopsis thaliana RepID=Q9FPH2_ARATH complete	35.2	not assigned.unknown
Vv_10013105	0.451291	0.00103942	GSVIVT01029594001	VIT_09s0054g00430	ACTAATGACCAGGCGCCTGATGTTGGTAACAGCTGCAGTAGGTACTATTGCCGGCTGTGTCTTCCTAACG	chr9:20967914..20967983(70/70,0,GSVIVG01029594001 (+/+))=UniRef100_Q9SRR5=weakly similar to F21O3.22 protein n=2 Tax=Arabidopsis thaliana RepID=Q9SRR5_ARATH complete	35.2	not assigned.unknown
Vv_10013131	2.64658	0.00440207	GSVIVT01027934001	VIT_05s0049g02110	AGACAAAGACTGGAATGACATCTGCTGCTGAAAATATCACAGAGAGCCTTCGCCGAACTCGCCAGCTTAT	chr5:9749840..9749908(69/69,0,GSVIVG01027934001 (+/+))=UniRef100_Q1LYX4=weakly similar to At3g24315 n=1 Tax=Arabidopsis thaliana RepID=Q1LYX4_ARATH complete	29.3.4.2	protein.targeting.secretory pathway.golgi
Vv_10013166	2.52256	0.00521735	GSVIVT01003118001	VIT_00s0179g00150	GGTGGCAATCAAGATTTTTCCTTGTCACATCTTTGTCCACATCAATCATTTTGAATATAGATGGCCTGCA	chrUn:7418912..7418964(53/53,0,GSVIVG01003118001 (+/+))=UniRef100_B6SVD5=weakly similar to Heat shock factor protein HSF30 n=1 Tax=Zea mays RepID=B6SVD5_MAIZE partial (88%)	35.2	not assigned.unknown
Vv_10013178	0.431513	0.00517233	GSVIVT01011707001	VIT_01s0011g05290	AACTTCAGGAAATTCCCAAGAGATCCGTCAATGAAGTATCCTTGGTCCACGCCTCAAAATCCCACACAAG	chr1:4919323..4919254(70/70,0,GSVIVG01011707001 (-/-))=UniRef100_Q9SSL2=weakly similar to F15H11.1 protein n=3 Tax=Arabidopsis thaliana RepID=Q9SSL2_ARATH partial (62%)	35.1	not assigned.no ontology
Vv_10013181	0.461382	0.00942127	GSVIVT01010524001	VIT_01s0010g03920	ACTTGGAAAATAGCAGAACAACAGAGCGGATTCAGGCATCACCATCCAGTTCTTTCAGGCCAGCTCTTGA		35.2	not assigned.unknown
Vv_10013234	2.02275	0.00187183	GSVIVT01009715001	VIT_18s0001g12520	ATATGCAAGATATAGAGAGGCAAGACCAACACTAGCCGAAGGGTATTTGTGTTCCTTGTTAATGATAAGT	chr18:10701940..10701871(70/70,0,GSVIVG01009715001 (-/-))=UniRef100_Q9T033=weakly similar to Receptor protein kinase-like protein n=1 Tax=Arabidopsis thaliana RepID=Q9T033_ARATH partial (74%)	35.3	disagreeing hits
Vv_10013339	0.475591	0.00309785	GSVIVT01024524001	VIT_06s0004g08380	GAGACTACGTAGGCCTGCTGTTGCTCTGGTTTCAACCAATGGTCCATGGATCACGTTCATGAAGTTAAGA	chr6:9236168..9236223(56/56,0,GSVIVG01024524001 (+/+))=UniRef100_Q6NLE1=similar to At5g58250 n=1 Tax=Arabidopsis thaliana RepID=Q6NLE1_ARATH partial (73%)	35.2	not assigned.unknown
Vv_10013350	3.77783	0.00151092	no match found	no match found	CTTTTCGATACTCGTCGGGAATGTTTTTCGATGCTCGCATGGATTCTACTACTTTTCGCGGTACTCGCCC		35.2	not assigned.unknown
Vv_10013356	2.11135	0.000820087	GSVIVT01032807001	VIT_13s0067g01070	GTTGGAGTTGGAGCTGCTGGAGCTGGAAAGTCAGCTTACCCACAAGCAATTGATGGATGAGATGTCTGGT	chr13:605666..605732(67/67,0,GSVIVG01032807001 (+/+))=UniRef100_B1Q4U6=weakly similar to Transcription factor n=1 Tax=Bruguiera gymnorhiza RepID=B1Q4U6_9ROSI partial (60%)	27.3.12	RNA.regulation of transcription.C3H zinc finger family
Vv_10013434	0.416507	0.000709247	GSVIVT01014263001	VIT_19s0014g01930	AGTGGCTACCAGCGTTCTCCTCACTGGGGCCATCTCTGTGTTCCTCTTTCGCTCCATACGACGTCGTGTA	chr19:2118721..2118652(70/70,0,GSVIVG01014263001 (-/-))=UniRef100_Q2HIU0=weakly similar to At3g15110 n=1 Tax=Arabidopsis thaliana RepID=Q2HIU0_ARATH partial (97%)	35.2	not assigned.unknown
Vv_10013488	3.46859	0.000245363	GSVIVT01033335001	VIT_08s0007g08000	CTCGCCTTTTTGAAGTACTGAGTTTGGCTATGTGAGAAGTTTTCATCGTGGAGATCGTGGATTCACTCTG	chr8:21384900..21384969(70/70,0,GSVIVG01033335001 (578 bp distance,+/-))=UniRef100_A9I4B0=weakly similar to Strain DSM 12804, complete genome n=1 Tax=Bordetella petrii DSM 12804 RepID=A9I4B0_BORPD partial (16%);chr8:21380322..21380389(66/70,2,GSVIVG01033337001 (2980 bp distance,+/-))=UniRef100_UPI00016AEDBC=weakly similar to BNR/Asp-box repeat protein n=1 Tax=Burkholderia thailandensis MSMB43 Rep…	35.2	not assigned.unknown
Vv_10013654	0.437576	0.000753699	GSVIVT01038097001	VIT_05s0094g00100	GCTGCAAACAGTCCAGTTGTTTTCGACGTAAGTTTGGAATACATACCAGGCCTGGAAATAGATGAAGAGT	chr5:23476746..23476677(70/70,0,GSVIVG01038097001 (-/-))=UniRef100_Q6ZIT9=similar to Os08g0541400 protein n=1 Tax=Oryza sativa Japonica Group RepID=Q6ZIT9_ORYSJ partial (66%)	29.6	protein.folding
Vv_10013668	2.19205	0.00898706	GSVIVT01021971001	no match found	CGGCCTGTAACCAAGTGGCAATGGCACATTACCAGAGTAATGAGGGACAGACCAATTGGGGTTTGCATTA	chr14:4921229..4921298(70/70,0,GSVIVG01021971001 (+/-))=UniRef100_B4FTU1=weakly similar to ABI3-interacting protein 2 n=1 Tax=Zea mays RepID=B4FTU1_MAIZE partial (16%)	35.2	not assigned.unknown
Vv_10013955	0.462817	0.00954496	GSVIVT01025868001	VIT_08s0040g00070	TTCTGTAAAGTCTGACTAGACTACTTTGACATCCGATGTACATACCAACGGCTATACTATGTGGTTTCCC	chr8:10978497..10978428(69/70,0,GSVIVG01025868001 (-/-))=UniRef100_B9IHG7=similar to Argonaute protein group n=1 Tax=Populus trichocarpa RepID=B9IHG7_POPTR partial (96%)	27.3.36	RNA.regulation of transcription.Argonaute
Vv_10014021	0.429892	0.00707621	GSVIVT01012161001	VIT_01s0011g01080	TCTATGACAGAAGAAAGGAGAACACCTGAAGCTGCAATCAAGTACAGATTGCACAGGAAGTTGCTGATAG		1.3.13	PS.calvin cyle.rubisco interacting
Vv_10014155	2.89531	0.00326327	GSVIVT01035977001	VIT_04s0008g06720	CTAAATGTCTACATGAGCCTTGGCTGGACTTGTGATCATATCCTATGTCATAGGAGGGACACCGTTCTTC	chr4:6719497..6719428(69/70,0,GSVIVG01035977001 (-/-))=UniRef100_B6TDZ9=similar to Protein phosphatase 2C isoform gamma n=1 Tax=Zea mays RepID=B6TDZ9_MAIZE complete	35.2	not assigned.unknown
Vv_10014297	0.406754	0.00153677	GSVIVT00029885001	VIT_16s0022g00890	GCAGCCCTCTGTGTGAGCCTAAAGGGCGCTCAATCCTCTTCAAACAAGGTACTGAAGTTATCAAAAGGGC	chr16:12473346..12473415(70/70,0,GSVIVG01018600001 (9961 bp distance,+/-))=UniRef100_Q9M9Y6=weakly similar to F4H5.12 protein n=1 Tax=Arabidopsis thaliana RepID=Q9M9Y6_ARATH partial (27%)	10.	cell wall
Vv_10014325	0.297905	0.00208	GSVIVT01003696001	VIT_00s0204g00220	TAATGTCATCTGATCTCCAACAACAGGTTGCCCAATTTTAGACTGAGGAATTGGTGTGACATGAATAGGG	chrUn:12309198..12309267(70/70,0,GSVIVG01003696001 (+/+))=UniRef100_A9PAS6=similar to ATP-dependent Clp protease proteolytic subunit n=1 Tax=Populus trichocarpa RepID=A9PAS6_POPTR partial (83%)	29.5.5	protein.degradation.serine protease
Vv_10014462	2.17076	0.00142257	GSVIVT01004838001	VIT_02s0236g00100	GCATCAATTCATGCAAGGCAGTGGTGTTTGGGCAGCCTGCATCGCCTGCGTGTTGCCAGCGCATAAGGGT	chr2:5534284..5534215(70/70,0,GSVIVG01004836001 (-/-))=UniRef100_Q7XYW1=weakly similar to Seed specific protein Bn15D18B n=1 Tax=Brassica napus RepID=Q7XYW1_BRANA complete;chr2:5556310..5556241(70/70,0,GSVIVG01004838001 (-/-))=UniRef100_Q6NLG8=weakly similar to At4g33550 n=1 Tax=Arabidopsis thaliana RepID=Q6NLG8_ARATH partial (45%)	35.2	not assigned.unknown
Vv_10014495	0.403677	0.00557428	GSVIVT01016353001	VIT_13s0019g03540	AGGTCTCATCAACGTCTTTTAGCACAGAGATCACCTCTTATCTTTTTCCCTGACAAATTGATTGGTGAGG	chr13:4712292..4712361(70/70,0,GSVIVG01016353001 (+/+))=UniRef100_Q2HSQ9=similar to Initiation factor eIF-4 gamma, middle; Up-frameshift suppressor 2 n=1 Tax=Medicago truncatula RepID=Q2HSQ9_MEDTR complete	35.2	not assigned.unknown
Vv_10014519	0.204317	0.00081	GSVIVT01013706001	VIT_18s0001g02600	AAGCTGCCAGCAGTTACAGCAACTCGTAAGTTAGAACCTCTTCCAACTGATGCTCTACCTTTTCATGACG	chr18_random:2837171..2837102(70/70,0,GSVIVG01013706001 (-/-))=UniRef100_Q9M9H4=weakly similar to F14O23.10 protein n=1 Tax=Arabidopsis thaliana RepID=Q9M9H4_ARATH partial (84%)	29.2.1.1.3.1.1	protein.synthesis.ribosomal protein.prokaryotic.unknown organellar.30S subunit.S1
Vv_10014535	2.22038	0.00852399	GSVIVT01020848001	VIT_12s0028g00510	ATAGAGACCCATTACTCGGTTAACCAAGGGATGATTCATGGGTACTTTCGATAGACTTAGGCAAGGGTAT	chr12:1113666..1113597(68/70,0,GSVIVG01020848001 (-/-))=UniRef100_Q9FI59=similar to Gb|AAD29063.1 n=1 Tax=Arabidopsis thaliana RepID=Q9FI59_ARATH partial (90%)	35.2	not assigned.unknown
